# Supplementary material for: Phylogenetic analyses of Candidatus Branchiomonas cysticola refine the taxonomic classification of Betaproteobacteria associated with epitheliocystis in fish
Source: Arch Microbiol. 2023 May 13;205(6):234. doi: 10.1007/s00203-023-03581-1 (PMC10182937; doi:10.1007/s00203-023-03581-1)
Supplement: Supplementary file 1 — Supplementary file1 (XLSX 12 KB) [file 203_2023_3581_MOESM1_ESM.xlsx]

## Sheet: Ark1
Species	Genbank assembly accession
Aromatoleum bremense	GCA_017894365.1
Nitrogeniibacter aestuarii	GCA_018682635.1
Nitrogeniibacter mangrovi	GCA_010983895.1
Thauera aromatica	GCA_003030465.1
Azospira restricta	GCA_016858125.1
Fluviibacter phosphoraccumulans	GCA_016110345.1
Ferrigenium kumadai	GCA_018324385.1
Sideroxydans lithotrophicus	GCA_000025705.1
Niveibacterium microcysteis	GCA_017161445.1
Methyloversatilis discipulorum	GCA_000527135.1
Burkholderia ambifaria	GCA_000959545.1
Burkholderia pyrrocinia	GCA_001028665.1
Burkholderia dolosa	GCA_019930785.1
Burkholderia multivorans	GCA_000959525.1
Burkholderia vietnamiensis	GCA_000959445.1
Paraburkholderia acidophila	GCA_002362315.1
Burkholderia gladioli	GCA_000959725.1
Burkholderia plantarii	GCA_001411805.1
Burkholderia oklahomensis	GCA_000959365.1
Burkholderia rhizoxinica	GCA_000198775.1
Paraburkholderia caribensis	GCA_002902945.1
Paraburkholderia hospita	GCA_002902965.1
Paraburkholderia terrae	GCA_002902925.1
Paraburkholderia phymatum	GCA_000020045.1
Paraburkholderia megapolitana	GCA_007556815.1
Pandoraea apista	GCA_001465595.2
Pandoraea fibrosis	GCA_000807775.2
Pandoraea faecigallinarum	GCA_001029105.3
Pandoraea pnomenusa	GCA_000767615.3
Pandoraea vervacti	GCA_000934605.2
Pandoraea oxalativorans	GCA_000972785.3
Pandoraea sputorum	GCA_000814845.2
Pandoraea thiooxydans	GCA_001017775.3
Paraburkholderia acidisoli	GCA_009789675.1
Mycoavidus cysteinexigens	GCA_003966915.1
Collimonas arenae	GCA_001584165.1
Collimonas pratensis	GCA_001584185.1
Herbaspirillum hiltneri	GCA_001267925.1
Herbaspirillum lusitanum	GCA_000256565.1
Herbaspirillum rubrisubalbicans	GCA_003719195.1
Herbaspirillum seropedicae	GCA_001040945.1
Herminiimonas arsenitoxidans	GCA_900130075.1
Undibacterium aquatile	GCA_014699135.1
Undibacterium parvum	GCA_003955735.1
Undibacterium piscinae	GCA_003970805.2
Janthinobacterium agaricidamnosum	GCA_001571185.1
Janthinobacterium tructae	GCA_006517255.1
Massilia albidiflava	GCA_004322755.1
Massilia lutea	GCA_004209755.1
Massilia armeniaca	GCA_003028855.1
Massilia plicata	GCA_004421005.1
Massilia putida	GCA_001941825.1
Paucimonas lemoignei	GCA_004342585.1
Polynucleobacter paneuropaeus	GCA_003261235.1
Nitrosomonas stercoris	GCA_006742785.1
Nitrosomonas ureae	GCA_001455205.1
Nitrosospira lacus	GCA_000355765.4
Nitrosospira multiformis	GCA_000196355.1
Sulfurimicrobium lacus	GCA_011764585.1
Rugosibacter aromaticivorans	GCA_000934545.1
Usitatibacter rugosus	GCA_013003965.1
Pseudomonas aeruginosa	GCA_000006765.1
Bacillus cereus	GCA_018309165.1
Clostridium perfringens	GCA_000013285.1
Flavobacterium psychrophilum	GCA_013343195.3
Tenuifilum thalassicum	GCA_013265555.1
Methyloversatilis universalis	GCA_000478565.1
